# Supplementary material for: A New Method for Isolation of Interstitial Fluid from Human Solid Tumors Applied to Proteomic Analysis of Ovarian Carcinoma Tissue
Source: PLoS One. 2011 Apr 26;6(4):e19217. doi: 10.1371/journal.pone.0019217 (PMC3082557; doi:10.1371/journal.pone.0019217)
Supplement: Table S2 — Information on identified proteins. Summary of identified proteins, with detailed information, in tumor fluid, patient plasma and control plasma with a Spectrum Mill score higher than 13 and at least two peptides. (XLS) [file pone.0019217.s002.xls]

## Sheet: Tumor fluid
Number of spectra	Number of peptides	Spectrum Mill score	Coverage (%)	Mean intensity	NCBI accession number	Entry name
254	57	885.29	43	31300000	2347136	complement component C4
81	50	724.67	23	12000000	61743954	AHNAK nucleoprotein isoform 1
182	43	717.15	29	33800000	3169000	OTTHUMP00000028706
394	42	667.27	58	52300000	34304590	heat shock 90kDa protein 1 beta
288	36	601.19	53	61500000	57209338	ubiquitin-activating enzyme E1 (A1S9T and BN75 temperature sensitivity complementing)
107	34	490.04	24	24300000	21748542	filamin A, alpha (actin binding protein 280)
248	33	532.84	42	55300000	4557485	ceruloplasmin (ferroxidase)
372	31	519.35	66	45300000	33875497	pyruvate kinase 3 isoform 1 variant
78	29	489.79	22	49100000	20521736	Talin 1
840	28	483.55	72	106000000	62897945	enolase 1 variant
94	28	425.24	36	37000000	21903479	Vinculin (Metavinculin)
81	28	415.24	44	24600000	13477151	Actinin, alpha 4
62	28	400.22	34	25900000	116131	Complement factor H precursor (H factor 1)
143	27	418.88	50	62200000	55662798	valosin-containing protein
50	27	374.17	10	28800000	32187679	apolipoprotein B (including Ag(x) antigen)
143	26	395.98	67	62900000	285975	human rab GDI
238	25	438.55	51	68000000	62089222	heat shock 70kDa protein 1A variant
149	24	388.55	41	38600000	31108	human elongation factor 2
196	23	391.28	67	88400000	455970	vitamin D-binding protein/group specific component
242	23	386.31	65	131000000	41350401	migration-inducing gene 10 protein
91	23	358.74	57	42200000	14043359	L-plastin
353	23	354.14	75	116000000	16877049	Aldolase A
94	23	336.8	17	21300000	47132557	fibronectin 1 isoform 1 preproprotein
102	22	357.26	24	46500000	40789059	Ras GTPase-activating-like protein IQGAP1 (p195)
346	22	355.87	54	74100000	1340142	alpha1-antichymotrypsin
119	22	348.03	67	56400000	13112005	CNDP dipeptidase 2 (metallopeptidase M20 family)
69	21	329.25	41	38900000	5031815	lysyl-tRNA synthetase
255	20	319.84	75	81800000	41350405	proliferation-inducing gene 19 protein
323	20	313.84	58	146000000	1708182	Hemopexin precursor (Beta-1B-glycoprotein)
167	20	308.33	69	90600000	30583161	tyrosine 3-monooxygenase/tryptophan 5-monooxygenase activation protein, epsilon polypeptide
89	19	317.83	50	35500000	7924018	fibrinogen beta chain
276	19	305.73	50	154000000	32187523	glucose phosphate isomerase
309	18	295.01	59	68600000	18088719	Tubulin, beta polypeptide
37	18	272.62	28	31900000	40788905	antigen NY-CO-25
61	18	257.96	41	48700000	5419633	moesin
28	18	247.56	35	24100000	37674412	unknown
26	18	243.72	31	34900000	51704228	Puromycin-sensitive aminopeptidase (PSA)
434	17	276.96	61	201000000	62897625	beta actin variant
77	17	272.6	48	28200000	62087970	dihydropyrimidinase-like 2 variant
237	17	264.73	44	30900000	576554	antithrombin III variant
398	16	264.76	72	162000000	31645	glyceraldehyde-3-phosphate dehydrogenase
81	16	253.99	75	98400000	62897753	phosphoglycerate mutase 1 (brain) variant
46	16	245.63	33	30900000	56410859	Lutheran blood group (Auberger b antigen included)
65	16	238.96	45	60800000	66347393	phosphogluconate dehydrogenase
24	16	213.32	38	37800000	1208427	ER-60 protease
362	15	268.7	80	199000000	14043688	Triosephosphate isomerase 1
342	15	257.53	51	70500000	37492	alpha-tubulin
108	15	242.75	30	56300000	55960299	gelsolin (amyloidosis, Finnish type)
65	15	240.72	60	56100000	12655149	ANXA5 protein
76	15	240.2	59	74800000	30583735	calreticulin
115	15	238.85	54	49000000	38181963	PP protein
76	15	237.05	54	71300000	15277488	IDH1 protein
49	15	236.1	51	35200000	15530265	Eukaryotic translation elongation factor 1 gamma
85	15	223.14	50	39500000	14488402	fibrinogen gamma chain, isoform gamma-B precursor
81	14	222.64	41	38700000	14043107	FSCN1 protein
71	14	217.61	36	43400000	54696884	stress-induced-phosphoprotein 1 (Hsp70/Hsp90-organizing protein)
144	14	215.11	45	71500000	46577680	Alpha-1B-glycoprotein precursor (Alpha-1-B glycoprotein)
129	14	204.33	86	162000000	2627129	polyubiquitin
25	14	202.06	37	22700000	14250818	5-aminoimidazole-4-carboxamide ribonucleotide formyltransferase/IMP cyclohydrolase
21	14	198.77	20	11600000	29792160	TIP120 protein
46	14	195.69	45	46300000	32815082	aldehyde dehydrogenase 1 family, member A1
67	13	223.53	30	43300000	39645331	KRT8 protein
34	13	217.47	27	42000000	2507413	Signal transducer and activator of transcription 1-alpha/beta (Transcription factor ISGF-3 components p91/p84)
310	13	217.41	76	267000000	4378804	hemoglobin beta chain
42	13	210.37	37	73000000	8248826	GSS
49	13	209.31	43	23700000	17028363	Tryptophanyl-tRNA synthetase, isoform a
61	13	208.78	66	60800000	54696548	carbonyl reductase 1
49	13	205.98	41	39500000	45709960	KRT19 protein
48	13	205.83	55	43200000	54695544	proteasome (prosome, macropain) activator subunit 1 (PA28 alpha)
119	13	202.64	57	60400000	56204402	peroxiredoxin 6
38	13	198.96	26	81800000	62898361	complement factor B preproprotein variant
45	13	196.86	36	32700000	45768704	PGM1 protein
112	13	195.41	24	26600000	1483187	inter-alpha-trypsin inhibitor family heavy chain-related protein (IHRP)
57	13	193.57	35	33100000	30582233	S-adenosylhomocysteine hydrolase
29	13	186.64	34	23100000	13274400	tropomyosin 4-anaplastic lymphoma kinase fusion protein
24	13	186.32	34	36000000	32879905	SUMO-1 activating enzyme subunit 2
29	13	179.53	33	16500000	2764505	asparaginyl-tRNA synthetase
23	13	175.76	25	9150000	17512093	ATP-dependant DNA helicase II
309	12	216.6	64	144000000	2204207	glutathione S-transferase
121	12	204.24	64	145000000	55960375	transgelin 2
74	12	198.92	36	87200000	968888	HMG-1
50	12	193.12	33	28700000	41388834	Leucine aminopeptidase
85	12	191.33	36	50800000	62898960	transketolase variant
28	12	190.43	20	10200000	57208662	CSE1 chromosome segregation 1-like (yeast)
34	12	190.33	36	34100000	13623543	eukaryotic translation initiation factor 4A, isoform 2
63	12	185.7	40	48400000	37748641	Kininogen 1
31	12	181.34	31	46200000	21619147	Myxovirus resistance protein 1
55	12	180.95	41	39500000	30583143	adenylyl cyclase-associated protein
54	12	178.69	49	46700000	105387	aspartate transaminase (EC 2.6.1.1)
58	12	177.51	61	67900000	55959886	peroxiredoxin 1
31	12	173.67	67	48500000	17512035	HDGF protein
24	12	157.78	29	31900000	18999498	Dipeptidylpeptidase III, isoform 1
195	11	200.02	59	124000000	30582531	cofilin 1 (non-muscle)
58	11	187.39	45	42600000	49457530	CKB
41	11	179.38	29	26300000	56205096	phosphoglycerate dehydrogenase
73	11	179.3	60	85600000	4378977	cellular retinol binding protein
57	11	175.02	45	112000000	62822344	malate dehydrogenase (EC 1.1.1.37), cytosolic
34	11	170.35	30	28900000	1374792	selenium-binding protein
101	11	169.27	46	88600000	62896605	eukaryotic translation elongation factor 1 alpha 1 variant
32	11	168.51	11	35400000	116594	Complement C3 precursor [Contains: C3a anaphylatoxin]
128	11	168.43	66	141000000	66392203	nucleoside-diphosphate kinase 2 isoform 1
51	11	165.12	16	38400000	13591824	fibrinogen alpha chain preproprotein, isoform alpha-E
17	11	164.75	17	12600000	62822401	unknown
37	11	164.36	35	51300000	14603290	Transaldolase 1
28	11	161.51	29	25100000	55665086	RP11-356B19.6
52	11	159.19	56	69400000	62205326	Transgelin
16	11	158.16	37	20500000	31874844	SERPINB6
57	10	171.06	18	26100000	62988860	Nucleolin (Protein C23)
74	10	165.49	45	38100000	55663124	SET translocation (myeloid leukemia-associated)
36	10	162.65	40	44100000	55959292	annexin A1
90	10	161.67	73	129000000	21410340	Prostatic binding protein
94	10	160.06	47	59300000	62898319	chloride intracellular channel 1 variant
27	10	158.76	39	31200000	791051	spermine synthase
63	10	156.18	66	83500000	12653131	Ubiquitin carboxyl-terminal esterase L1 (ubiquitin thiolesterase)
19	10	153.35	19	23000000	20455500	Microtubule-associated protein 4 (MAP 4)
32	10	152.97	42	27200000	55665441	capping protein (actin filament) muscle Z-line, beta
118	10	152.02	28	39200000	62089124	angiotensinogen precursor variant
16	10	150.51	10	44500000	40788877	eukaryotic translation initiation factor 3, subunit 10 theta, 150\/170kDa
67	10	149.96	19	21100000	25058739	ALB protein
19	10	149.76	20	28400000	62897167	threonyl-tRNA synthetase variant
24	10	148.97	30	22800000	55959084	seryl-tRNA synthetase
33	10	148.88	63	65700000	6018458	6-phosphogluconolactonase
22	10	147.59	37	35300000	62897383	HLA-B associated transcript 1 variant
32	10	147.54	16	22800000	4504783	inter-alpha (globulin) inhibitor H2
22	10	146.9	8	13400000	41584442	fatty acid synthase
29	10	144.48	35	21000000	62822282	MTRANCDS
28	10	140.7	51	79200000	55666349	translin-associated factor X
18	10	140.6	26	26000000	2497297	CD166 antigen precursor (Activated leukocyte-cell adhesion molecule) (ALCAM)
77	9	161.31	33	58400000	30353943	argininosuccinate synthetase
20	9	153.78	23	30600000	30582183	ATPase, H+ transporting, lysosomal 70kDa, V1 subunit A, isoform 1
236	9	153.32	91	296000000	1335076	alpha-2-globin
77	9	151.41	39	123000000	33096741	Ferritin, light polypeptide
167	9	148.69	55	139000000	51895760	peptidylprolyl isomerase A (cyclophilin A)
32	9	146.67	22	22600000	57165052	thyroid autoantigen 70kDa (Ku antigen)
166	9	146.63	67	169000000	30582841	profilin 1
26	9	145.94	35	20600000	30583419	SUMO-1 activating enzyme subunit 1
41	9	143.71	29	71000000	30354553	ECGF1 protein
17	9	142.91	44	49200000	55958682	selenophosphate synthetase 1
86	9	141.81	43	46400000	30851645	Alpha-2-HS-glycoprotein
46	9	141.35	46	48300000	49457402	AKR1B1
47	9	141.27	30	54700000	30582253	lumican
26	9	140.44	33	67600000	30583283	serine (or cysteine) proteinase inhibitor, clade F (alpha-2 antiplasmin, pigment epithelium derived factor), member 1
25	9	139.2	34	21400000	32880067	Sjogren syndrome antigen B (autoantigen La)
29	9	138.76	40	36200000	30583309	cargo selection protein (mannose 6 phosphate receptor binding protein)
12	9	138.69	12	11800000	7672977	glucosidase II alpha subunit
38	9	137.53	42	43500000	28810	Beta-2-glycoprotein I apolipoprotein H
34	9	136.61	48	27100000	4092058	proteasome subunit HSPC
34	9	133.25	52	93100000	6103724	antioxidant enzyme B166
41	9	132.99	28	37800000	500638	hnRNP protein A2
19	9	132.52	30	21700000	2136353	UTP-glucose-1-phosphate uridylyltransferase (EC 2.7.7.9), skeletal muscle [validated]
13	9	131.55	45	52900000	6841176	HSPC263
13	9	128.47	18	28300000	7672979	glucosidase II beta subunit
46	9	128.26	40	28400000	460771	hnRNP-E1
13	9	126.24	30	35100000	1843434	KM-102-derived reductase-like factor
15	9	125.97	26	50400000	5911817	PCK1
30	9	122.47	25	23400000	62897109	coagulation factor II precursor variant
80	8	139.08	67	59700000	5731801	Parkinson disease (autosomal recessive, early onset) 7
29	8	134.62	20	34400000	21618615	Leukotriene A4 hydrolase
39	8	133.61	26	37700000	56203959	TPD52L2
47	8	130.58	51	40600000	33383425	eukaryotic initiation factor 5A isoform I variant A
11	8	126.84	27	30000000	62630157	chaperonin containing TCP1, subunit 7 (eta) variant
45	8	126.52	40	34300000	30583711	acidic (leucine-rich) nuclear phosphoprotein 32 family, member A
15	8	126.26	32	40600000	62897917	COP9 signalosome subunit 4 variant
35	8	126.02	50	81600000	62089188	glyoxalase I variant
39	8	125.18	16	30800000	4504781	inter-alpha (globulin) inhibitor H1
34	8	124.03	49	47200000	62897947	proteasome beta 1 subunit variant
13	8	121.39	18	17500000	52632404	Membrane component, chromosome 11, surface marker 1, isoform 1
20	8	120.32	42	28400000	10503984	CGI-150 protein
32	8	119.63	28	70700000	30582477	polypyrimidine tract binding protein 1
55	8	118.82	18	17600000	42716297	clusterin isoform 1
13	8	117.7	29	38500000	62702302	actin-related protein 3-beta
12	8	116.87	17	61100000	13477329	USP5 protein
33	8	116.43	39	78300000	34272	laminin receptor 1 (ribosomal protein SA, 67kDa)
13	8	113.44	18	49200000	1362855	lrp protein
18	8	112.38	21	29200000	29581	complement 9
14	8	112.16	28	40100000	55957384	alpha-1-microglobulin\/bikunin precursor
14	8	111.6	15	18800000	55663278	aconitase 1, soluble
13	8	111.29	28	15600000	52001478	T-complex protein 1, delta subunit (TCP-1-delta) (CCT-delta) (Stimulator of TAR RNA binding)
15	8	110.52	26	19300000	30582875	bleomycin hydrolase
11	8	101.59	6	11100000	116607	Complement C5 precursor [Contains: C5a anaphylatoxin]
14	8	101.04	14	6780000	22209036	SAM domain- and HD domain-containing protein 1
22	7	125.18	40	34000000	21758578	purine nucleoside phosphorylase
46	7	120.26	45	101000000	49456275	PSME2
20	7	117.84	5	21800000	62089306	spectrin, alpha, non-erythrocytic 1 (alpha-fodrin) variant
13	7	117.68	8	23100000	57999481	glutamyl-prolyl tRNA synthetase
25	7	117.17	29	62100000	6624117	unknown
14	7	116.82	22	41900000	37499461	apolipoprotein A-IV
27	7	115.26	41	47000000	12652745	Pyridoxal kinase
45	7	114.57	26	87500000	460789	transformation upregulated nuclear protein
8	7	112.58	20	14300000	27765083	calpastatin isoform a
20	7	111.98	40	18200000	62088106	thioredoxin-like 1 variant
31	7	111.3	39	57500000	21068652	apoA-I binding protein
16	7	111.02	18	25400000	1335054	Complement factor I precursor (C3B/C4B inactivator)
37	7	110.23	50	20100000	39644890	PSMA2 protein
16	7	109.93	16	19100000	404105	'human alpha-catenin'
9	7	109.82	21	43100000	62089078	WD repeat-containing protein 1 isoform 1 variant
22	7	109.77	47	21200000	47115227	HPRT1
15	7	109.52	36	41300000	30583303	proteasome (prosome, macropain) 26S subunit, ATPase, 4
14	7	109.01	33	31500000	40789072	glucosamine-6-phosphate	oscillin
42	7	108.87	46	33400000	49168490	PCNA
14	7	107.89	24	37000000	345717	26S proteasome regulatory chain 4 [validated]
28	7	107.46	57	35500000	55960771	cellular retinoic acid binding protein 2
15	7	106.96	56	37600000	62089262	acid phosphatase 1 isoform c variant
10	7	106.91	34	35600000	8453156	N-acetylneuraminic acid phosphate synthase
13	7	106.58	33	20700000	57162631	adenosine kinase
32	7	106.06	21	49700000	16306717	Alpha isoform of regulatory subunit A, protein phosphatase 2
22	7	105.49	67	38700000	17986264	smooth muscle and non-muscle myosin alkali light chain isoform 3
18	7	105.45	21	14100000	13436401	Tripartite motif-containing 28 protein
28	7	105.32	22	40900000	7022512	inositol 1-phosphate synthase
14	7	103.49	28	21100000	28839291	Ribonuclease/angiogenin inhibitor
11	7	103.33	8	12900000	38201623	eukaryotic translation initiation factor 4 gamma, 1 isoform 1
15	7	102.15	13	17700000	34228	lamin A\/C
9	7	101.95	37	17100000	51476912	L1
22	7	101.77	45	62900000	47125326	FTH1 protein
15	7	101.75	12	35100000	62089272	proteasome 26S non-ATPase subunit 2 variant
19	7	101.18	33	24800000	12653109	HSPC322
21	7	101.08	14	39700000	55666243	RP11-412K4.1
17	7	100.49	39	27700000	33875323	PSMD7 protein
11	7	100.37	19	14800000	30582635	actin related protein 2/3 complex, subunit 2, 34kDa
16	7	98.65	40	29900000	21728336	pyridoxine-5'-phosphate oxidase
10	7	98.58	27	24900000	62898243	p47 protein isoform a variant
8	7	97.72	14	24100000	9650807	PYGB
27	7	97.01	60	100000000	30583737	fatty acid binding protein 5 (psoriasis-associated)
12	7	95.74	24	10100000	55663681	malic enzyme 1, NADP(+)-dependent, cytosolic
23	7	94.6	14	20200000	55662983	kinesin family member 5B (kinesin 1 (110-120kD))(KIF5B)
10	7	94.09	40	23700000	57209094	von Hippel-Lindau binding protein 1
12	7	94.03	30	25500000	30583311	APEX nuclease (multifunctional DNA repair enzyme) 1
37	6	109	57	109000000	38489880	superoxide dismutase
21	6	108.98	20	25100000	37499465	apolipoprotein A-I
22	6	104.01	32	50000000	55958222	glyoxylate reductase\/hydroxypyruvate reductase
41	6	99.71	49	51500000	30583625	ADP-ribosylation factor 1
16	6	99.44	21	40200000	62898005	protein phosphatase 5, catalytic subunit variant
26	6	98.72	37	74800000	55958256	adenylate kinase 1
14	6	98.7	6	30800000	14133249	ES/130
34	6	97.55	30	57900000	15321646	leucine-rich alpha-2-glycoprotein
34	6	97.39	35	37100000	33150630	S-phase protein
24	6	97.04	27	29400000	14249959	HNRPC protein
31	6	96.1	23	27600000	33150754	GTP-binding protein
23	6	95.32	44	40100000	32879911	proteasome (prosome, macropain) subunit, alpha type, 4
18	6	94.77	34	20400000	12652785	CAPZA1 protein
15	6	94.32	47	41000000	32891807	biliverdin reductase B (flavin reductase (NADPH))
18	6	93.58	18	33600000	133254	Heterogeneous nuclear ribonucleoprotein A1 (Helix-destabilizing protein) (Single-strand binding protein) (hnRNP core protein A1)
16	6	93.55	35	26700000	3041664	Deoxyuridine 5'-triphosphate nucleotidohydrolase, mitochondrial precursor (dUTPase) (dUTP pyrophosphatase)
7	6	92.57	22	48200000	62896709	TATA binding protein interacting protein 49 kDa variant
27	6	92.54	22	39600000	219410	alpha-2-plasmin inhibitor precursor
14	6	92.02	15	10000000	40789055	chaperonin containing TCP1, subunit 8 (theta) variant
21	6	91.99	51	30700000	30582957	esterase 10
10	6	91.79	27	18700000	23110935	proteasome alpha 1 subunit isoform 1
24	6	91.52	55	17600000	15705905	synuclein gamma
11	6	91.49	15	30100000	27262634	nuclear autoantigenic sperm protein isoform 1
10	6	90.85	28	34500000	17939425	PAICS protein
13	6	90.79	12	25700000	23268459	lactoferrin
13	6	90.37	43	62000000	55662177	tumor protein, translationally-controlled 1
13	6	90.08	23	41800000	30583159	fumarylacetoacetate hydrolase (fumarylacetoacetase)
13	6	89.9	25	28100000	12804995	Proliferation-associated 2G4, 38kDa
16	6	89.45	36	24300000	20380766	CA1 protein
16	6	88.23	21	63600000	33870816	PSMC3 protein
25	6	87.68	29	22100000	18089249	RAD23B protein
44	6	87.25	80	49100000	9508997	thioredoxin
12	6	87.22	21	16500000	20271451	PEPD protein
16	6	86.97	21	25500000	20521842	expressed ubiquitously with strong expression in brain
8	6	86.65	18	22400000	62087344	chaperonin containing TCP1, subunit 3 (gamma) variant
17	6	86.29	28	45700000	30065645	regulatory subunit PR 53 of protein phosphatase 2A isoform a
12	6	86.27	37	29200000	51472043	methylthioadenosine phosphorylase
11	6	86.14	21	30800000	55962091	adenylosuccinate synthase
18	6	84.97	83	31200000	57160805	SH3 domain binding glutamic acid-rich protein like
9	6	84.53	11	17600000	62088600	EBNA-2 co-activator variant
14	6	83.89	22	41300000	30582885	nucleosome assembly protein 1-like 2
21	6	83.78	18	40100000	49168554	G3BP
10	6	83.61	39	11800000	15559365	Small inducible cytokine subfamily E, member 1
8	6	83.37	13	23800000	30923274	Glucosamine--fructose-6-phosphate aminotransferase [isomerizing] 1 (Hexosephosphate aminotransferase 1) (D-fructose-6-phosphate amidotransferase 1) (GFAT 1) (GFAT1)
16	6	82.78	22	21800000	435476	cytokeratin 9
7	6	82.3	40	23700000	33150592	UMP-CMPK
12	6	82.17	16	23000000	120731	Glucose-6-phosphate 1-dehydrogenase (G6PD)
15	6	78.08	38	28200000	232204	Glutathione S-transferase Mu 2 (GSTM2-2) (GST class-mu 2)
8	6	77.52	14	13800000	10933784	aminopeptidase B
7	6	75.79	8	22100000	54400755	inter-alpha (globulin) inhibitor H3
25	5	89.9	55	102000000	2605594	myosin regulatory light chain
10	5	89.01	10	9880000	30583627	arginyl-tRNA synthetase
18	5	86.4	14	21100000	62087720	Dynamin-like protein DYNIV-11 variant
23	5	85.47	17	27500000	54696794	chaperonin containing TCP1, subunit 2 (beta)
21	5	85.3	34	40100000	62205275	Heme binding protein 2
18	5	83.92	38	26600000	30583547	tubulin-specific chaperone a
29	5	83.57	24	54300000	542987	phosphoprotein phosphatase (EC 3.1.3.16) 1-alpha catalytic chain, splice form 2 [validated]
37	5	81.78	46	75500000	825635	calmodulin
37	5	81.46	53	48300000	13623581	Thioredoxin-like 5
24	5	81.3	47	22200000	55661046	destrin (actin depolymerizing factor)
21	5	80.61	18	40900000	780808	p21-activated protein kinase
32	5	80.51	25	51300000	33694244	nucleophosmin
14	5	80.38	27	11300000	30582491	calumenin
11	5	79.96	36	22000000	7416937	heterochromatin-like protein 1
9	5	79.85	20	46600000	976227	26S proteasome subunit p45
21	5	79.59	41	20300000	49457374	HIST1H4F
9	5	79.45	18	23600000	62897953	proteasome 26S non-ATPase subunit 11 variant
10	5	79.29	13	17200000	56090582	immunity-related GTPase family, Q1
6	5	79.28	10	8650000	556514	acylamino acid-releasing enzyme
16	5	79.26	34	96600000	9087220	Sulfotransferase 1A1 (Aryl sulfotransferase 1) (Phenol sulfotransferase 1) (Phenol-sulfating phenol sulfotransferase 1) (P-PST 1) (Thermostable phenol sulfotransferase) (Ts-PST) (HAST1/HAST2) (ST1A3)
21	5	79.15	34	28900000	54696300	proteasome (prosome, macropain) subunit, alpha type, 5
7	5	79.03	21	60300000	30582525	proteasome (prosome, macropain) 26S subunit, ATPase, 6
18	5	78.53	17	62900000	58257644	Chaperonin containing TCP1, subunit 5 (epsilon)
21	5	78.31	23	57400000	49168580	MDH2
11	5	77.84	18	16000000	178851	preapolipoprotein E
20	5	76.91	21	28200000	30582659	cathepsin D (lysosomal aspartyl protease)
11	5	76.9	16	43600000	48735337	Prolyl 4-hydroxylase, beta subunit
11	5	76.77	29	51700000	62896495	ribosomal protein P0 variant
12	5	76.61	15	31200000	62898758	X-prolyl aminopeptidase (aminopeptidase P) 1, soluble variant
19	5	75.89	18	36700000	40788949	farnesyl diphosphate synthase (farnesyl pyrophosphate synthetase, dimethylallyltranstransferase, geranyltranstransferase)
8	5	75.89	16	8760000	32460	histidyl-tRNA synthetase
18	5	75.8	35	37300000	55960547	proteasome (prosome, macropain) subunit, beta type, 4
8	5	75.13	15	33500000	30583235	phenylalanine-tRNA synthetase-like
12	5	74.83	12	10400000	22760486	VSGP/F-spondin
10	5	74.51	25	25300000	62898670	acidic (leucine-rich) nuclear phosphoprotein 32 family, member E variant
9	5	74.06	11	14500000	15082535	Guanine monophosphate synthetase
25	5	73.25	39	24700000	30578202	dopamine- and cAMP-regulated neuronal phosphoprotein isoform A
12	5	72.22	19	30100000	62896945	dynactin 2 variant
6	5	72.14	11	8460000	55140670	calpain 1, (mu/I) large subunit
7	5	72.08	70	18900000	13529038	GLRX protein
7	5	71.74	10	13500000	56203917	plasminogen
9	5	71.54	39	22600000	55666469	chloride intracellular channel 4
20	5	70.83	42	25600000	30582327	ubiquitin-conjugating enzyme E2 variant 2
6	5	70.4	22	41300000	47682987	ADH5 protein
10	5	70.14	24	9280000	48145581	PTK9L
7	5	69.83	8	15600000	62897125	complement component 2 precursor variant
8	5	69.62	16	42100000	14348900	heat shock protein
14	5	69.47	26	18900000	62087566	Acetyl-CoA acetyltransferase, cytosolic variant
7	5	68.17	28	49500000	21708061	C20orf77 protein
7	5	67.23	13	96700000	62898948	tyrosyl-tRNA synthetase variant
11	5	66.92	26	36200000	14043830	Platelet-activating factor acetylhydrolase, isoform Ib, gamma subunit 29kDa
10	5	66.83	11	27000000	12652637	GARS protein
10	5	64.69	18	35200000	31873364	glutathione S-transferase omega 1-1
7	5	64.63	10	23800000	558596	prolyl oligopeptidase
16	5	64.42	48	19000000	19344004	S-phase kinase-associated protein 1A, isoform a
6	5	56.54	6	6960000	61354161	damage-specific DNA binding protein 1, 127kDa
65	4	72.81	56	120000000	32880167	S100 calcium binding protein A11 (calgizzarin)
6	4	70.14	10	18400000	37181420	AQGV3103
12	4	69.69	31	28400000	18276665	Eukaryotic translation initiation factor 4H (eIF-4H) (Williams-Beuren syndrome chromosome region 1 protein)
12	4	69.51	20	21200000	32880051	farnesyltransferase, CAAX box, alpha
8	4	69.14	26	34000000	296736	macropain subunit iota
20	4	68.46	27	84000000	12804293	Unactive progesterone receptor, 23 kD
7	4	68.35	13	10800000	25990944	chloride channel form B
4	4	68.04	7	11200000	22713553	Coatomer protein complex, subunit beta
12	4	67.94	44	25800000	56204988	RP3-330M21.3
7	4	67.58	15	47000000	37794	vacuolar isoform 2 of H+ATPase Mr 56,000 subunit
25	4	67.09	16	34000000	12655001	HNRPH1 protein
11	4	66.71	13	12000000	37852	vimentin
9	4	66.61	13	76500000	66347408	proteasome (prosome, macropain) 26S subunit, non-ATPase, 5
20	4	66.44	17	21600000	20810439	Proteasome alpha 3 subunit, isoform 1
25	4	66.29	40	117000000	2833270	Neddylin (Ubiquitin-like protein NEDD8)
11	4	66.24	22	28800000	23271371	NADP-dependent leukotriene B4 12-hydroxydehydrogenase
16	4	66.1	12	34000000	12803191	Heterogeneous nuclear ribonucleoprotein D, isoform a
16	4	66.01	19	45300000	12654787	Hsp70-interacting protein
18	4	65.76	11	23400000	47479594	Histidine-rich glycoprotein, precursor
5	4	65.52	8	16700000	558586	glutaminyl-tRNA synthetase
18	4	65.32	11	36800000	16358990	PABPC1 protein
11	4	65.25	25	67200000	62897443	sepiapterin reductase (7,8-dihydrobiopterin:NADP+ oxidoreductase) variant
31	4	64.92	36	104000000	56204802	TMSB4L
6	4	64.88	12	20300000	2656092	proteasome subunit p58
18	4	64.8	52	24100000	30582919	cystatin B (stefin B)
10	4	64.17	13	7060000	62898892	DKFZP586B1621 protein variant
15	4	64.12	28	15300000	41350397	growth-inhibiting gene 5 protein
14	4	63.72	19	20200000	30582627	eukaryotic translation initiation factor 3, subunit 5 epsilon, 47kDa
16	4	63.44	25	16400000	62897731	nascent-polypeptide-associated complex alpha polypeptide variant
9	4	63.16	28	36000000	313014	vacuolar proton ATPase
7	4	62.99	26	22700000	3413293	ERp28
15	4	62.94	38	37400000	31415697	adenine phosphoribosyltransferase
8	4	62.89	33	19300000	13785574	p27BBP protein
9	4	62.69	33	37700000	62087556	ubiquitin-conjugating enzyme E2I variant
6	4	62.65	28	17400000	1731809	c-myc binding protein
5	4	62.63	17	23800000	12653133	Deoxyhypusine synthase, isoform a
19	4	62.08	36	36200000	62198241	chromosome 6 open reading frame 82 isoform 1
36	4	61.96	22	36800000	30582607	Rho GDP dissociation inhibitor (GDI) alpha
4	4	61.71	24	71700000	12005906	CUA002
47	4	61.71	49	52600000	56205191	S100 calcium binding protein A9 (calgranulin B)
8	4	61.67	11	15900000	54288831	glutamate-cysteine ligase, catalytic subunit
9	4	61.29	11	40900000	60101453	guanylate binding protein 1
17	4	61.15	51	34700000	30582389	lectin, galactoside-binding, soluble, 1 (galectin 1)
10	4	61.08	13	28400000	40789013	MLL septin-like fusion protein MSF-A
12	4	60.82	47	23300000	56204931	DNCL2A
7	4	60.51	22	55300000	563886	beta-centracetin
8	4	60.36	37	39100000	30582227	programmed cell death 5
4	4	60.12	22	27200000	48146591	ADPRHL2
5	4	60	9	13800000	37787305	nicotinate phosphoribosyltransferase-like protein
9	4	59.98	7	7760000	62702201	PSMD1 protein
4	4	59.76	16	11200000	50845388	annexin A2 isoform 1
19	4	59.68	33	27600000	6694937	nudix hydrolase NUDT5
7	4	59.67	11	34300000	2623761	Aac11
9	4	59.62	16	40000000	55249572	CSNK2A1 protein
37	4	59.59	27	82400000	62088144	stathmin 1 variant
17	4	59.52	36	45500000	54696638	heat shock 27kDa protein 1
18	4	59.49	48	74700000	30582585	ubiquitin-conjugating enzyme E2N (UBC13 homolog, yeast)
7	4	59.38	50	28500000	49457384	PCBD
9	4	59.25	14	17100000	36796	t-complex polypeptide 1
7	4	58.88	30	44500000	14250499	RSU1 protein
7	4	58.86	21	21000000	54781351	superoxide dismutase 3, extracellular
7	4	58.51	19	16100000	3746882	26S proteasome subunit 11
7	4	58.47	19	23300000	4506133	phosphoribosyl pyrophosphate synthetase-associated protein 2
19	4	58.45	13	12600000	47678677	SERPIND1
35	4	58.42	20	46100000	20270371	hypothetical protein LOC134147
6	4	57.88	33	26600000	13960120	PCMT1 protein
15	4	57.52	25	17600000	5748523	MAPRE1
7	4	56.98	11	6680000	15809586	hnRNP Q3
10	4	56.98	19	16700000	47115233	ANXA3
4	4	56.88	7	15200000	13623211	AP2B1 protein
15	4	56.53	23	22600000	62089218	glutathione S-transferase M3 variant
11	4	56.43	7	19800000	32879937	karyopherin (importin) beta 1
5	4	56.28	32	20300000	30582769	S100 calcium binding protein A6 (calcyclin)
12	4	56.02	14	19500000	62898301	serine (or cysteine) proteinase inhibitor, clade B (ovalbumin), member 1 variant
10	4	55.38	17	20600000	34534342	Protein disulfide isomerase-associated 6
6	4	54.99	12	14900000	15778930	Actin-related protein 2
4	4	54.67	14	10800000	14043317	NIF3L1 protein
13	4	54.56	20	35600000	2407913	LIM and SH3 domain protein
5	4	54.46	6	10200000	62087150	phosphoribosylglycinamide formyltransferase, phosphoribosylglycinamide synthetase, phosphoribosylaminoimidazole synthetase isoform 1 variant
6	4	54.41	2	9640000	55743098	alpha 3 type VI collagen isoform 1 precursor
6	4	53.89	19	13700000	19263968	Gamma-glutamyl hydrolase, precursor
4	4	53.24	21	30800000	47117734	biliverdin reductase A
4	4	52.24	19	19100000	48145775	PPIB
5	4	52.22	5	17800000	40789065	SEC24-related protein C
6	4	51.61	20	28300000	30583393	Proto-oncogene C-crk (P38) (Adapter molecule crk)
5	4	51.04	14	41000000	62822502	Aspartyl aminopeptidase
4	4	51	5	17300000	30410880	CD163 antigen, isoform a
4	4	50.81	8	27300000	14336721	pre-pro-megakarycyte potentiating factor precursor
13	4	48.57	35	112000000	4495086	histone 1, H2ad
5	4	45.93	19	29700000	62702175	BLOCK 25
4	4	45.47	7	33700000	62898848	adaptor-related protein complex 2, alpha 2 subunit variant
5	4	41.68	8	18400000	37747855	Transferrin
10	3	57.36	17	23500000	416520	CRKL
3	3	55.51	6	38400000	6682963	E-cadherin
14	3	54.18	22	15300000	13529185	GMFB protein
6	3	53.12	13	11000000	54695918	flap structure-specific endonuclease 1
17	3	52.71	6	16500000	62087546	DEAD/H (Asp-Glu-Ala-Asp/His) box polypeptide 3 variant
12	3	52.31	26	31800000	30583433	interferon, alpha-inducible protein (clone IFI-15K)
13	3	52.17	43	121000000	24306046	phosphohistidine phosphatase
31	3	52.04	62	76300000	1235522	ORF
19	3	51.85	23	41800000	55957227	phosphoprotein enriched in astrocytes 15
11	3	51.28	12	18600000	34327775	heterogeneous nuclear ribonucleoprotein A3
4	3	51.11	14	48500000	19263809	Sorbitol dehydrogenase
10	3	50.72	12	33500000	5102626	CAT
9	3	50.67	28	35400000	20379030	Rho GDP dissociation inhibitor beta
15	3	50.4	55	80800000	33150696	V-1 protein
17	3	49.82	32	26100000	62896507	Niemann-Pick disease, type C2 precursor variant
6	3	49.78	10	20900000	14286238	Serine (or cysteine) proteinase inhibitor, clade A (alpha-1 antiproteinase, antitrypsin), member 5
7	3	49.53	11	22700000	423015	nuclease sensitive element-binding protein 1
14	3	49.4	12	65300000	1082428	GTPase-activating protein rhoGAP
4	3	49.38	7	45600000	38372893	catenin (cadherin-associated protein), beta 1, 88kDa
14	3	49.35	42	47000000	30583079	basic transcription factor 3
17	3	49.17	22	19400000	17939632	Platelet-activating factor acetylhydrolase, isoform Ib, beta subunit 30kDa
11	3	49.1	31	25000000	55961069	prefoldin 2
10	3	48.87	15	12800000	62896651	DNA fragmentation factor, 45kDa, alpha polypeptide isoform 1 variant
12	3	48.52	13	50900000	62898411	heterogeneous nuclear ribonucleoprotein AB isoform a variant
5	3	48.32	23	25800000	118600	Dihydropteridine reductase (HDHPR) (Quinoid dihydropteridine reductase)
13	3	48.19	18	87100000	30047108	MGC15429 protein
31	3	48.1	35	168000000	30583135	macrophage migration inhibitory factor (glycosylation-inhibiting factor)
6	3	48.05	13	9900000	33150548	SIG-92
17	3	47.92	22	40700000	15278174	Proteasome beta 3 subunit
6	3	47.71	52	32000000	63996126	alpha-albumin
4	3	47.66	4	6230000	45476775	Importin 7 (Imp7) (Ran-binding protein 7) (RanBP7)
13	3	47.51	9	36800000	36573	Vitronectin, precursor
10	3	47.44	28	13200000	18088326	Retinol-binding protein 4, plasma, precursor
3	3	46.92	1	9020000	50345286	dynein, cytoplasmic, heavy polypeptide 1
18	3	46.89	47	70000000	38157976	ubiquitin-conjugating enzyme E2L 3 isoform 2
3	3	46.74	26	8270000	10434177	MASA protein
5	3	46.66	8	17500000	55665273	aldehyde dehydrogenase 9 family, member A1
4	3	46.57	14	38500000	21594294	PITPNB protein
7	3	46.49	11	12300000	62205278	CAMP-dependent protein kinase, regulatory subunit alpha 1
4	3	46.44	12	12600000	49456601	PIR
9	3	46.21	5	24500000	44890366	Coatomer protein complex, subunit gamma 1
16	3	46.15	10	45600000	12060471	UMP synthase
13	3	46.14	23	19700000	30583113	proteasome (prosome, macropain) subunit, beta type, 2
7	3	46.13	4	22600000	5915904	dynactin 1 p150 isoform
5	3	46.04	12	33000000	29648	PRKAR2A protein
7	3	45.8	20	19400000	115456	Carbonic anhydrase II (Carbonate dehydratase II) (CA-II) (Carbonic anhydrase C)
6	3	45.56	19	10600000	31874085	proteasome
4	3	45.55	4	9000000	62088048	Isoleucyl-tRNA synthetase, cytoplasmic variant
5	3	45.52	14	27200000	5639665	EH-domain containing protein testilin
20	3	45	6	37800000	32879983	transforming growth factor, beta-induced, 68kDa
4	3	44.89	27	16000000	33150668	rab1B
20	3	44.81	8	39800000	48145697	CPNE1
6	3	44.77	20	27500000	14603351	C19orf10 protein
3	3	44.76	9	9290000	15779193	SYAP1 protein
14	3	44.63	15	30200000	63252913	gelsolin-like capping protein
6	3	44.29	13	11400000	7431380	uridine diphosphoglucose dehydrogenase (EC 1.-.-.-)
5	3	44.27	8	90300000	288100	initation factor 4B
5	3	44.17	34	24200000	4008131	chaperonin 10
4	3	44.16	15	3870000	13677207	dJ639P13.2.1 (acidic calponin 3)
5	3	43.93	5	20400000	62897207	alanyl-tRNA synthetase variant
3	3	43.89	14	23300000	5453634	dynein, cytoplasmic, light intermediate polypeptide 2
4	3	43.65	33	23100000	63101207	Unknown (protein for MGC:111352)
8	3	43.53	7	22200000	10443246	LBP
4	3	43.5	15	19100000	30582339	amyloid P component, serum
3	3	43.35	31	16100000	55957792	ubiquitin carboxyl-terminal esterase L3 (ubiquitin thiolesterase)
5	3	43.34	7	6850000	2224617	EPB41L1
9	3	43.11	15	37600000	7023317	N-Acetylglucosamine kinase variant
3	3	42.98	6	20300000	4502109	annexin VI isoform 1
4	3	42.91	13	32000000	13325304	TRF2-interacting telomeric RAP1 protein
4	3	42.82	17	26700000	23273927	KIAA1068 protein
7	3	42.74	15	12600000	62898213	interleukin enhancer binding factor 2 variant
6	3	42.67	15	18000000	9802306	DNA-binding protein TAXREB107
4	3	42.51	4	8340000	13623199	ATP citrate lyase, isoform 1
8	3	42.44	12	13900000	1703025	Alpha-1-antitrypsin precursor (Alpha-1 protease inhibitor) (Alpha-1-antiproteinase)
8	3	42.37	5	13500000	7513399	translation initiation factor eIF-3 Prt1 chain
7	3	42.31	19	8000000	47678375	COMT
4	3	42.18	5	18800000	30048109	Methylenetetrahydrofolate dehydrogenase 1
4	3	42.11	14	33800000	1381027	phosphoribosypyrophosphate synthetase-associated protein 39
3	3	42.09	4	7100000	4501955	poly (ADP-ribose) polymerase family, member 1
6	3	42.04	13	29400000	10436672	unnamed protein product
3	3	41.96	22	19300000	31189	tissue inhibitor of metalloproteinase 1 (erythroid potentiating activity, collagenase inhibitor)
19	3	41.83	20	13000000	62089006	UV excision repair protein RAD23 homolog A variant
4	3	41.81	4	13500000	62822168	High density lipoprotein binding protein
4	3	41.46	10	35600000	40352795	G protein pathway suppressor 1, isoform 1
3	3	41.36	13	25200000	54697128	protein phosphatase 1, regulatory subunit 7
8	3	41.17	8	13900000	483474	90K
4	3	41.1	15	14200000	1905874	carboxyl terminal LIM domain protein
3	3	40.88	31	21800000	32479338	hematological and neurological expressed protein 1B
3	3	40.84	10	33300000	30583205	ubiquitin specific protease 14 (tRNA-guanine transglycosylase)
7	3	40.81	22	29400000	33991572	ASRGL1 protein
4	3	40.77	7	9720000	19923333	phenylalanine-tRNA synthetase-like, beta subunit
8	3	40.63	7	32000000	23273482	C6 protein
3	3	40.47	6	29600000	62088140	quiescin Q6 isoform a variant
4	3	40.41	37	23800000	46255705	LOC91408 protein
4	3	40.35	9	20900000	46622522	Glutathione reductase
7	3	40.23	24	8450000	23477616	thioredoxin-like protein p19
4	3	40	25	17000000	34147384	hypothetical protein LOC28971
3	3	39.95	12	20400000	14603253	Phosphoglucomutase 2
5	3	39.56	22	24800000	7512375	D-dopachrome tautomerase
5	3	39.55	5	11200000	55959853	cullin 2
6	3	39.23	14	9960000	30582431	CDC37 cell division cycle 37 homolog (S. cerevisiae)
6	3	39.16	32	53300000	33988895	PPP1R14B protein
3	3	38.96	8	4330000	62089296	Calpain 2, large [catalytic] subunit precursor variant
3	3	38.52	5	12800000	13111995	Ubiquitin associated protein 2-like
5	3	38.46	13	9200000	62822315	Annexin A4 (Annexin IV) (Lipocortin IV) (Endonexin I) (Chromobindin 4) (Protein II) (P32.5) (Placental anticoagulant protein II) (PAP-II) (PP4-X) (35-beta calcimedin) (Carbohydrate-binding protein P33/P41) (P33/41)
5	3	37.94	10	15500000	51458927	GC20 protein
3	3	37.86	8	4300000	22761285	disulfide isomerase
4	3	37.8	14	17800000	806718	dehydroepiandrosterone sulfotransferase
4	3	37.74	8	32900000	34535423	sorting nexin 1
3	3	37.47	20	29200000	16924233	SPP1 protein
4	3	37.45	13	17300000	38176287	branched chain aminotransferase 1, cytosolic
3	3	37.3	12	18400000	34364609	leucine zipper transcription factor-like 1
3	3	37.1	3	12800000	55959215	insulin-degrading enzyme
3	3	36.91	12	24100000	62897547	FK506-binding protein 3 variant
5	3	36.57	11	36200000	21410966	ATPase, H+ transporting, lysosomal 34kD, V1 subunit D
7	3	36.38	9	20100000	3191967	PLTP
3	3	36.2	10	18600000	62822297	PPM1G protein
4	3	36	23	79200000	14488059	caspase recruitment domain protein 5
3	3	35.59	5	5570000	30268263	MOP-4
4	3	35.43	9	30100000	37588848	vesicle-associated membrane protein-associated protein A isoform 1
3	3	34.68	15	10600000	62204882	TSTA3 protein
4	3	34.21	45	22200000	32879915	ATOX1
9	2	40.35	21	38100000	54696602	TPA: Ras-related small GTPase
8	2	39.22	20	13900000	54673671	Profilin 2, isoform a
9	2	38.72	32	14300000	51476007	PREDICTED: similar to 40S ribosomal protein S17
10	2	37.73	17	36800000	55959239	leucine zipper and CTNNBIP1 domain containing
4	2	37.56	6	15900000	29789373	hypothetical protein LOC92689
4	2	37.52	8	11200000	18605783	Ubiquitin-activating enzyme E1C, isoform 1
2	2	37.25	7	12700000	17389740	EIF3S6
2	2	37.21	9	14500000	22766819	RAVER1
12	2	36.29	11	11300000	2134662	26S proteinase chain 5a
4	2	36.17	8	20100000	4761516	arfaptin-1b
2	2	35.87	7	15800000	20986529	mitogen-activated protein kinase 1
2	2	35.67	4	32700000	56204385	protein phosphatase 2, regulatory subunit B (B56), delta isoform
5	2	35.16	17	30500000	49456603	RBM8A
5	2	35.1	10	16100000	1399813	hTOM34p
2	2	34.99	6	27200000	5881254	N-acetylglucosamine-phosphate mutase
2	2	34.96	7	7730000	6688197	PAP-inositol-1,4-phosphatase
3	2	34.82	9	28200000	62896687	dendritic cell protein variant
3	2	34.77	5	16000000	62089208	epsilon isoform of regulatory subunit B56, protein phosphatase 2A variant
4	2	34.69	17	48800000	14250434	Lysophospholipase I
7	2	34.65	3	26800000	14714472	Vacuolar protein sorting 35
16	2	34.52	6	30800000	6996447	chaperonin 60, Hsp60
7	2	34.4	17	88400000	37574726	BH3 interacting domain death agonist isoform 1
2	2	34.25	11	71100000	41147268	oxidoreductase UCPA
9	2	34.24	5	44000000	57209714	prosaposin (variant Gaucher disease and variant metachromatic leukodystrophy)
6	2	34.09	26	22400000	5262854	Lsm1 protein
5	2	34.04	13	66200000	62897773	ribosomal protein S5 variant
7	2	33.7	16	11500000	21594655	Chromosome 20 open reading frame 11
2	2	33.66	29	29100000	13529176	C7orf24 protein
6	2	33.64	17	49700000	34783179	ARPC4 protein
5	2	33.63	27	5870000	8923710	H41 protein
2	2	33.63	7	13500000	30704877	MYG1 protein
8	2	33.63	15	62500000	51468877	ribosomal protein S28, cytosolic
21	2	33.58	13	29100000	15080279	CAPNS1 protein
4	2	33.42	4	10500000	22477159	SEC23-related protein A
2	2	33.4	9	9680000	13559033	C20orf40
2	2	33.29	4	4840000	7512403	E1B-55kDa-associated protein
3	2	33.27	3	12100000	7243085	Leucyl-tRNA synthetase, cytoplasmic (Leucine--tRNA ligase) (LeuRS)
8	2	33.26	13	46600000	33150598	CLE7
4	2	33.23	11	49900000	42490917	26S proteasome-associated pad1 homolog
12	2	33.16	29	39200000	62088352	ribosomal protein S7 variant
6	2	33.11	19	15600000	56203874	ITPA
4	2	33.06	7	8020000	4929601	CGI-66 protein
5	2	33	5	19500000	7959259	Nuclear protein localization 4
17	2	32.94	28	43800000	49457412	RPLP1
5	2	32.93	15	40500000	55962673	prostaglandin D2 synthase 21kDa (brain)
5	2	32.92	7	50400000	18044760	Eukaryotic translation initiation factor 2, subunit 3 gamma, 52kDa
4	2	32.9	5	7950000	62089238	Plasma protease C1 inhibitor precursor variant
3	2	32.86	9	22900000	12052736	PTD012
14	2	32.85	23	76600000	62898063	cysteine-rich protein 2 variant
8	2	32.71	14	44600000	62822514	unknown
6	2	32.68	15	32600000	763130	YPT3
3	2	32.62	6	11200000	12654303	Chromosome X open reading frame 37
8	2	32.62	3	14100000	62089042	Glucan , branching enzyme 1 variant
2	2	32.52	3	15700000	54112117	splicing factor 3b, subunit 1 isoform 1
3	2	32.37	32	3990000	57160647	actin related protein 2\/3 complex, subunit 5-like
2	2	32.16	18	10100000	14714627	Cdc42 effector protein 4
6	2	32.13	27	14800000	30583245	sorting nexin 12
4	2	32.01	15	19400000	56203645	myristoylated alanine-rich protein kinase C substrate
2	2	32.01	1	9500000	20521848	GCN1-like protein 1 (HsGCN1)
5	2	31.91	31	10000000	56205024	PFDN4
2	2	31.9	25	38600000	55663176	small nuclear ribonucleoprotein polypeptide E-like 1
8	2	31.89	12	26900000	1060907	quinolinate phosphoribosyl transferase
3	2	31.87	5	10500000	20269390	TRK-fused gene/anaplastic large cell lymphoma kinase extra long form
2	2	31.85	4	11100000	33875446	JUP protein
2	2	31.84	8	9780000	27769064	carboxypeptidase N precursor
5	2	31.72	25	15600000	15012020	Mago-nashi homolog
2	2	31.6	22	35200000	7705477	hypothetical protein LOC51504
4	2	31.55	6	42000000	40788318	RNA-binding protein isoform G3BP-2a
8	2	31.54	15	76000000	17390624	CDC42 protein
4	2	31.53	10	24400000	30583577	VAT1 protein
3	2	31.43	15	16300000	23271196	Haloacid dehalogenase-like hydrolase domain containing 2
9	2	31.3	14	61800000	825605	glutathione S-transferase
2	2	31.28	20	33800000	12964241	RPS21
3	2	31.28	13	6900000	34711	manganese-containing superoxide dismutase
4	2	31.24	9	10800000	51095041	basic leucine zipper and W2 domains 2
3	2	31.14	13	19200000	5114051	HSPC029
2	2	31.14	1	9830000	57210077	upstream regulatory element binding protein 1 (UREB1)
4	2	31.09	9	19800000	15012109	ATPase, H+ transporting, lysosomal 42kD, V1 subunit C, isoform 1
4	2	31.08	17	7970000	1574942	ribosomal protein L23a
2	2	31.06	22	13200000	62205329	Single-stranded DNA binding protein 1
4	2	30.74	13	2110000	2209347	p21-Arc
6	2	30.69	10	20900000	105829	deoxycytidine kinase (EC 2.7.1.74)
8	2	30.69	8	8860000	40788880	adaptor-related protein complex 2, mu 1 subunit
4	2	30.67	16	12400000	30411083	THO complex 4
3	2	30.65	7	13800000	33329091	phosphonoformate immuno-associated protein 4
10	2	30.59	8	15900000	62088022	tryptophane aspartate-containing coat protein
6	2	30.48	3	20100000	16878077	FUBP1 protein
4	2	30.38	30	23300000	51094864	ATPase, H+ transporting, lysosomal 14kDa, V1 subunit F
5	2	30.37	6	13000000	55584155	Annexin A7 (Annexin VII) (Synexin)
2	2	30.36	9	13700000	32879981	craniofacial development protein 1
2	2	30.29	4	54200000	28372413	protein kinase, interferon-inducible double stranded RNA dependent
3	2	30.18	17	72100000	48735264	Ribulose-5-phosphate-3-epimerase, isoform 1
2	2	30.12	20	23500000	30583259	cold inducible RNA binding protein
7	2	30.1	8	21900000	54673670	Twinfilin, isoform 1
5	2	30.1	3	18400000	28277071	Karyopherin beta 3
4	2	29.89	9	29100000	12804885	JAB1-containing signalosome subunit 3
4	2	29.86	10	19500000	33149331	nucleoredoxin
4	2	29.81	28	13700000	62822324	Acyl-CoA-binding protein (ACBP) (Diazepam binding inhibitor) (DBI) (Endozepine) (EP)
5	2	29.8	30	15700000	56204524	actin related protein 2/3 complex, subunit 5, 16kDa
3	2	29.8	20	10300000	47115211	ARL3
5	2	29.79	7	26700000	62898095	immunoglobulin superfamily containing leucine-rich repeat variant
3	2	29.67	4	8130000	13623609	Liver phosphofructokinase, isoform a
5	2	29.59	20	40900000	30583451	eukaryotic translation elongation factor 1 epsilon 1
4	2	29.57	2	4750000	23512328	COPA protein
7	2	29.53	11	10700000	21669299	immunoglobulin kappa light chain VLJ region
6	2	29.49	7	36000000	2598461	OTTHUMP00000028873
15	2	29.34	23	58000000	29888	S100 calcium binding protein A8 (calgranulin A)
3	2	29.26	21	40600000	46276893	elongin B isoform b
5	2	29.25	8	37000000	28194067	SH3 domain binding glutamic acid-rich protein like 3
5	2	29.17	3	6310000	40788886	Chromosome condensation-related SMC-associated protein 1
2	2	29.14	5	11100000	55666249	phosphofructokinase, platelet
4	2	29.07	2	11600000	88180	myeloperoxidase (EC 1.11.1.7), splice form H14
4	2	29.05	16	18000000	34189798	Hypothetical protein MGC51082
2	2	28.97	9	12200000	313223	transcription elongation factor
5	2	28.96	25	27100000	38683427	XTP3-transactivated protein A
3	2	28.92	8	9200000	14041996	Drebrin-like, isoform b
4	2	28.89	8	23100000	6010114	guanine nucleotide exchange factor (long isoform)
3	2	28.86	4	13700000	55960968	vav 2 oncogene
3	2	28.82	2	9870000	19071209	CD109
2	2	28.76	13	23000000	30410796	proteasome activator subunit 3 isoform 2
6	2	28.71	4	12200000	2136061	protein-tyrosine kinase-related receptor PTK7 precursor
2	2	28.66	11	50200000	1890331	L-3-phosphoserine phosphatase
4	2	28.61	5	6450000	25140375	phosphoserine aminotransferase
3	2	28.57	2	11400000	6491739	transmembrane glycoprotein
6	2	28.53	22	41900000	4689140	ganglioside expression factor 2 homolog
2	2	28.48	10	47000000	40787635	Proteasome 26S non-ATPase subunit 8
6	2	28.47	29	27000000	30582287	S100 calcium binding protein A13
3	2	28.43	11	21800000	30582313	uroporphyrinogen decarboxylase
2	2	28.39	16	5720000	47077530	cysteine and glycine-rich protein 1 variant
2	2	28.27	19	5040000	33150766	heparin-binding protein HBp15
4	2	28.12	5	19400000	52632383	heterogeneous nuclear ribonucleoprotein L isoform a
3	2	28.06	41	25000000	7239178	TIP1
6	2	28.05	3	18000000	12746296	110 kDa NFAR protein
2	2	28.04	7	27900000	21748626	calcyphosine
3	2	28.02	17	16600000	3212110	prefoldin subunit 1
3	2	27.96	10	57800000	14043328	NAD(P)H menadione oxidoreductase 1, dioxin-inducible
6	2	27.89	9	30400000	37724561	lung cancer oncogene 7
5	2	27.82	31	23600000	37590505	HLA class II region expressed gene KE2
3	2	27.8	2	15800000	1082769	RNA helicase A
4	2	27.78	16	15300000	6094650	unknown
2	2	27.75	2	15800000	40788983	calsyntenin 1
8	2	27.67	10	36500000	32425497	RAN protein
3	2	27.67	19	37000000	55961101	lipocalin 2 (oncogene 24p3)
3	2	27.65	12	16300000	12052758	proline synthetase co-transcribed
4	2	27.65	6	13900000	3202000	scaffold attachment factor A
3	2	27.61	13	9880000	1362909	proteasome subunit Y
2	2	27.59	10	12400000	29604	Calbindin 2, full length protein isoform
2	2	27.57	7	12800000	7453575	protein arginine N-methyltransferase 1-variant 2
4	2	27.48	3	26000000	7512792	echinoderm microtubule associated protein like 2
2	2	27.32	2	15000000	55662309	ATRN
3	2	27.31	8	12700000	47115183	HNRPDL
4	2	27.29	10	24300000	55663630	polypyrimidine tract binding protein 2
3	2	27.26	14	49400000	10434265	unnamed protein product
2	2	27.2	7	11900000	57210065	OTTHUMP00000028591
2	2	27.16	12	47500000	55960099	phosphomevalonate kinase
4	2	27.15	17	34000000	62088150	activated RNA polymerase II transcription cofactor 4 variant
2	2	27.12	7	3960000	87941	translation initiation factor eIF-2 beta chain
2	2	27.08	3	11800000	1545952	herpesvirus associated ubiquitin-specific protease (HAUSP)
2	2	27	4	6250000	46249756	PDCD6IP protein
2	2	26.98	5	20400000	4102823	ATP sulfurylase/APS kinase
4	2	26.89	23	12600000	30583217	transthyretin (prealbumin, amyloidosis type I)
3	2	26.75	5	6370000	28375497	Serine (or cysteine) proteinase inhibitor, clade A (alpha-1 antiproteinase, antitrypsin), member 4
2	2	26.71	27	6750000	42542702	CHCHD2 protein
3	2	26.69	3	87700000	21739763	hypothetical protein
3	2	26.62	8	40400000	885683	thymopoietin alpha
4	2	26.56	5	18800000	1621019	fibulin-1D
2	2	26.52	4	2930000	2224663	phosphoribosylformylglycinamidine synthase
3	2	26.48	19	22200000	14602868	Glycolipid transfer protein
3	2	26.46	13	4890000	62087910	ribosomal protein S10 variant
4	2	26.42	5	21900000	23512254	SF1 protein
2	2	26.41	2	4060000	62088532	importin 4 variant
16	2	26.31	31	29600000	16876901	TMSB10 protein
3	2	26.28	14	17900000	2343185	tubulin folding cofactor B
2	2	26.27	9	8770000	34193614	ITPK1 protein
2	2	25.9	4	9010000	62896521	complement component 1, r subcomponent variant
2	2	25.85	14	4870000	51094454	JTV1 gene
3	2	25.83	29	8110000	56205194	S100 calcium binding protein A15
8	2	25.81	17	8160000	1498488	osteoclast stimulating factor
2	2	25.8	12	24700000	30582873	splicing factor, arginine/serine-rich 3
2	2	25.63	11	11300000	51094459	ras-related C3 botulinum toxin substrate 1 (rho family, small GTP binding protein Rac1)
2	2	25.62	5	7800000	8248931	acyl coenzyme A:cholesterol acyltransferase
2	2	25.48	35	17600000	223218	608335A calmodulin
3	2	25.44	10	14800000	37589562	LOC285148 protein
5	2	25.31	19	36000000	37362118	SNF7-2
2	2	25.28	4	22200000	34365146	Coatomer delta subunit (Delta-coat protein) (Delta-COP) (Archain)
2	2	25.25	8	24800000	30583457	retinoblastoma binding protein 4
4	2	25.17	5	23100000	29881667	Splicing factor proline/glutamine rich (polypyrimidine tract binding protein associated)
2	2	25.16	10	10800000	33341268	C13orf2
2	2	25.13	15	11800000	33636766	phospholysine phosphohistidine inorganic pyrophosphate phosphatase
3	2	25.1	9	18800000	20381082	LANCL1 protein
5	2	25.05	11	18500000	17068427	CGI-29 protein
2	2	24.97	8	68600000	4928044	breast cancer associated gene 1 protein
3	2	24.91	2	15900000	40788952	Clathrin heavy chain 1
5	2	24.89	10	61500000	312399	cd14 protein precursor
3	2	24.88	3	10500000	416178	desmoglein 2
2	2	24.81	4	25600000	404861	glutamine PRPP amidotransferase
2	2	24.47	24	50700000	56205398	novel protein
3	2	24.08	11	39800000	16877598	2,3-bisphosphoglycerate mutase
3	2	24.06	4	6480000	3337383	Translation initiation factor eIF-p110
3	2	23.97	11	16100000	3970842	RALDH2
3	2	23.96	31	802000	47481388	HIST1H3I protein
2	2	23.88	13	15900000	28071136	CHMP4A protein
2	2	23.85	5	5090000	34783121	Antiquitin
3	2	23.84	2	16400000	20521788	KIAA1187 protein
2	2	23.62	12	12100000	4105819	Rab7
2	2	23.54	4	9570000	34526803	galactokinase 1
2	2	23.35	8	22700000	30583601	eukaryotic translation initiation factor 3, subunit 7 zeta, 66/67kDa
2	2	23.24	1	6230000	24419041	ovarian cancer related tumor marker CA125
6	2	23.15	10	14300000	63102437	Cathepsin B, preproprotein
2	2	23.05	1	12500000	5821153	RNA binding protein
2	2	22.87	5	7890000	47678403	dJ1014D13.1
2	2	22.83	15	10200000	1339989	dihydrolipoamide dehydrogenase
3	2	22.68	10	7770000	12804349	Brain protein 16
2	2	22.6	13	24300000	39645195	Secernin 2
2	2	22.45	3	25800000	62089344	procollagen-lysine, 2-oxoglutarate 5-dioxygenase 2 isoform b variant
3	2	22.23	9	7580000	36327	S-adenosylmethionine synthetase
3	2	22.2	3	72600000	40788346	translation initiation factor IF2
2	2	22.08	8	8810000	51476699	hypothetical protein
2	2	21.8	12	9670000	55959195	guanylate kinase 1
2	2	21.76	17	6930000	6120135	COP9 complex subunit 7a
4	2	21.57	0	9150000	41322916	plectin 1 isoform 6
2	2	20.94	8	13500000	55960037	RP11-545E17.5

## Sheet: Control plasma
Number of spectra	Number of peptides	Spectrum Mill score	Coverage (%)	Mean intensity	NCBI accession number	Entry name
556	157	2471.43	45	51000000	32187679	apolipoprotein B (including Ag(x) antigen)
389	56	877.97	41	80600000	16933542	fibronectin 1 isoform 3 preproprotein
386	50	853.87	45	48300000	57209934	complement component 4A
620	45	796.01	55	117000000	4557485	ceruloplasmin (ferroxidase)
77	37	570.91	43	79500000	56203410	complement factor H
325	29	508.28	43	108000000	1483187	inter-alpha-trypsin inhibitor family heavy chain-related protein (IHRP)
183	28	482.65	69	345000000	455970	vitamin D-binding protein/group specific component
546	29	448.8	68	241000000	1708182	Hemopexin precursor (Beta-1B-glycoprotein)
100	27	444.72	52	138000000	62897113	coagulation factor II precursor variant
522	26	444.64	56	167000000	576554	antithrombin III variant
128	25	419.6	58	97800000	7924018	fibrinogen beta chain
421	24	404.51	56	95200000	1340142	alpha1-antichymotrypsin
194	22	396.9	37	82100000	4504781	inter-alpha (globulin) inhibitor H1
84	24	391.75	50	98400000	62898361	complement factor B preproprotein variant
101	25	382.18	25	23200000	38016947	complement component 5
96	22	371.97	40	82900000	4504783	inter-alpha (globulin) inhibitor H2
134	21	360.51	55	561000000	37499465	apolipoprotein A-I
135	21	358.89	42	128000000	55960299	gelsolin (amyloidosis, Finnish type)
33	16	276.64	38	138000000	39645843	Complement component 7, precursor
92	17	274.53	27	26300000	11935049	keratin 1
66	17	274.31	28	107000000	54400755	inter-alpha (globulin) inhibitor H3
94	17	271.11	36	85400000	29581	complement 9
54	15	263.97	58	304000000	28810	Beta-2-glycoprotein I apolipoprotein H
68	17	261.76	37	35500000	55665029	complement component 4 binding protein, alpha
57	15	255	44	148000000	37499461	apolipoprotein A-IV
47	14	252.53	48	245000000	37181420	AQGV3103
132	15	245.85	45	204000000	46577680	Alpha-1B-glycoprotein precursor (Alpha-1-B glycoprotein)
28	16	245.03	27	73500000	23273482	C6 protein
86	15	237.8	29	315000000	42716297	clusterin isoform 1
69	15	233.69	44	104000000	37748641	Kininogen 1
45	15	233.08	22	110000000	13591824	fibrinogen alpha chain preproprotein, isoform alpha-E
27	15	230.82	30	61400000	56203917	plasminogen
65	13	222.84	45	180000000	14488402	fibrinogen gamma chain, isoform gamma-B precursor
27	13	213.4	60	95400000	134907	Sex hormone-binding globulin precursor (SHBG) (Sex steroid-binding protein) (SBP) (Testis-specific androgen-binding protein) (ABP) (Testosterone-estrogen binding globulin) (Testosterone-estradiol binding globulin) (TeBG)
35	14	210.68	27	96700000	16041822	PROS1 protein
73	12	200.68	33	43100000	47678677	SERPIND1
41	13	196.68	38	31000000	21961605	Keratin 10
94	11	177.95	28	57200000	62089124	angiotensinogen precursor variant
51	11	165.62	32	38600000	435476	cytokeratin 9
55	10	163.47	54	57000000	22532483	paraoxonase 1
28	9	160.13	24	85000000	1621019	fibulin-1D
22	10	158.11	24	71900000	34785163	Complement component 1, s subcomponent
48	9	151.53	42	647000000	21707947	Leucine-rich alpha-2-glycoprotein 1
38	9	146.69	24	64300000	1335054	Complement factor I precursor (C3B/C4B inactivator)
67	9	143.09	32	54700000	55957384	alpha-1-microglobulin\/bikunin precursor
111	8	134.4	41	164000000	30851645	Alpha-2-HS-glycoprotein
19	7	131.83	17	129000000	47479594	Histidine-rich glycoprotein, precursor
65	8	131	23	146000000	36573	Vitronectin, precursor
10	9	129.76	8	34400000	55662309	ATRN
57	7	123.36	26	63900000	21594846	Alpha-2-plasmin inhibitor
25	8	121.86	25	57700000	56203387	complement component 8, alpha polypeptide
14	7	115.28	27	31600000	30583283	serine (or cysteine) proteinase inhibitor, clade F (alpha-2 antiplasmin, pigment epithelium derived factor), member 1
18	7	115.02	28	9340000	178851	preapolipoprotein E
9	8	113.52	15	22000000	62897125	complement component 2 precursor variant
36	7	109.19	13	118000000	25058739	ALB protein
22	7	105.88	21	82500000	62896521	complement component 1, r subcomponent variant
11	6	102.69	23	397000000	3983127	monocyte antigen CD14 precursor
25	6	99.88	20	25800000	27769064	carboxypeptidase N precursor
40	5	99.49	50	59900000	18088326	Retinol-binding protein 4, plasma, precursor
7	6	97.91	13	30400000	55663313	coagulation factor XIII, B polypeptide
9	5	91.6	20	43400000	55958999	extracellular matrix protein 1
9	6	90.36	22	53300000	20141201	Complement component C8 beta chain precursor (Complement component 8 beta subunit)
32	5	85.93	58	246000000	63996126	alpha-albumin
24	5	83.13	39	66100000	55962663	complement component 8, gamma polypeptide
18	5	82.13	52	33700000	40316912	serum amyloid A1 isoform 1
21	6	81.22	20	42800000	55665344	C-reactive protein, pentraxin-related
18	6	80.28	24	29700000	34785976	Corticosteroid binding globulin, precursor
12	5	76.11	14	40400000	62089238	Plasma protease C1 inhibitor precursor variant
7	5	72.29	13	77500000	22532477	coagulation factor XII (Hageman factor)
13	4	70.69	20	137000000	30582253	lumican
4	4	69.32	15	10300000	16555792	glutamate carboxypeptidase-like protein 2
5	4	69.13	8	136000000	62088140	quiescin Q6 isoform a variant
24	4	68.53	48	112000000	30582411	apolipoprotein A-II
18	5	68.24	21	37200000	30582339	amyloid P component, serum
11	4	67.38	17	106000000	55960072	carboxypeptidase N polypeptide 1 50 kD
10	4	66.61	22	20000000	17511847	ACTG1 protein
22	4	65.22	13	26600000	10443246	LBP
10	4	63.54	18	22100000	2780174	serine (or cysteine) proteinase inhibitor, clade A (alpha-1 antiproteinase, antitrypsin), member 7
5	4	60.1	13	22300000	14286238	Serine (or cysteine) proteinase inhibitor, clade A (alpha-1 antiproteinase, antitrypsin), member 5
6	3	52.53	11	31100000	15082373	Biotinidase, precursor
3	3	51.72	3	35400000	5031925	proteoglycan 4
5	3	51.28	13	47500000	4503005	plasma carboxypeptidase B2 isoform a preproprotein
10	3	49.9	15	40100000	55665027	complement component 4 binding protein, beta
5	3	45.84	11	30700000	28375497	Serine (or cysteine) proteinase inhibitor, clade A (alpha-1 antiproteinase, antitrypsin), member 4
8	3	44.96	13	12700000	14290438	C1QB protein
4	3	44.18	8	16500000	57208831	coagulation factor X
5	3	43.54	47	13200000	51476314	hypothetical protein
5	3	40.05	14	28300000	31455215	Collectin sub-family member 11, isoform b
4	2	38.47	37	15100000	37499463	apolipoprotein C-III
3	2	38.34	6	55100000	37725933	vasorin
8	2	37	22	55700000	56206363	apolipoprotein M
3	2	33.36	5	24400000	19344010	Insulin-like growth factor binding protein, acid labile subunit
4	2	32.4	5	4590000	15072400	EGF-containing fibulin-like extracellular matrix protein 1
6	2	32.22	23	146000000	37499469	apolipoprotein C-II
7	2	30.46	12	44900000	38026	Zn-alpha2-glycoprotein
3	2	29.66	3	9040000	21903479	Vinculin (Metavinculin)
10	2	28.44	8	68900000	15779222	IGHG1 protein
4	2	28.3	12	34100000	14290496	C1QG protein
2	2	26.56	9	40200000	30583285	chitinase 3-like 1 (cartilage glycoprotein-39)
2	2	26.3	11	12800000	21669299	immunoglobulin kappa light chain VLJ region
2	2	23.07	4	24500000	26892205	kallikrein B, plasma (Fletcher factor) 1
2	2	22.62	4	10000000	62087284	Coagulation factor XIII A chain precursor variant

## Sheet: Patient plasma
Number of spectra	Number of peptides	Spectrum Mill score	Coverage (%)	Mean intensity	NCBI accession number	Entry name
538	139	2099.78	43	79800000	32187679	apolipoprotein B (including Ag(x) antigen)
1281	71	1178.26	50	63800000	57209934	complement component 4A
712	63	1014.15	43	80400000	16933542	fibronectin 1 isoform 3 preproprotein
885	51	861.8	59	95600000	4557485	ceruloplasmin (ferroxidase)
147	46	675.17	51	70400000	56203410	complement factor H
506	36	586.34	50	82100000	1483187	inter-alpha-trypsin inhibitor family heavy chain-related protein (IHRP)
133	32	480.54	30	32800000	116607	Complement C5 precursor [Contains: C5a anaphylatoxin]
335	29	468.82	65	1110000000	37499465	apolipoprotein A-I
203	24	415.39	67	256000000	455970	vitamin D-binding protein/group specific component
671	24	408.66	55	114000000	1340142	alpha1-antichymotrypsin
94	25	405.65	50	127000000	62897113	coagulation factor II precursor variant
790	26	404.09	61	668000000	1708182	Hemopexin precursor (Beta-1B-glycoprotein)
160	25	398.29	46	136000000	62898361	complement factor B preproprotein variant
419	24	387.94	47	126000000	576554	antithrombin III variant
176	22	368.21	50	69700000	7924018	fibrinogen beta chain
166	22	367.07	37	58000000	4504783	inter-alpha (globulin) inhibitor H2
289	21	361.5	36	50100000	4504781	inter-alpha (globulin) inhibitor H1
274	21	334.6	60	671000000	69990	alpha-1-B-glycoprotein
51	19	312.28	35	329000000	23273482	C6 protein
138	19	297.69	41	66700000	29581	complement 9
32	19	282.35	15	20900000	20521736	Talin 1
109	17	276.51	52	306000000	37499461	apolipoprotein A-IV
94	17	265.81	38	99600000	55665029	complement component 4 binding protein, alpha
42	18	265.4	34	51000000	56203917	plasminogen
58	17	259.72	42	169000000	62896521	complement component 1, r subcomponent variant
127	16	249.92	48	58700000	1703025	Alpha-1-antitrypsin precursor (Alpha-1 protease inhibitor) (Alpha-1-antiproteinase)
71	16	248.42	34	65800000	55960299	gelsolin (amyloidosis, Finnish type)
59	15	243.93	32	193000000	1335054	Complement factor I precursor (C3B/C4B inactivator)
73	15	237.89	47	76100000	37181420	AQGV3103
106	15	236.08	29	140000000	42716297	clusterin isoform 1
75	15	235.69	29	38100000	54400755	inter-alpha (globulin) inhibitor H3
114	15	228.73	49	95800000	14488402	fibrinogen gamma chain, isoform gamma-B precursor
81	16	227.67	20	51000000	13591824	fibrinogen alpha chain preproprotein, isoform alpha-E
210	14	224.77	34	54700000	62089124	angiotensinogen precursor variant
43	13	205.73	49	170000000	28810	Beta-2-glycoprotein I apolipoprotein H
122	12	205.2	29	39800000	47678677	SERPIND1
81	13	201.13	38	89500000	37748641	Kininogen 1
126	12	198.7	37	43300000	21594846	Alpha-2-plasmin inhibitor
30	13	197.05	31	52300000	34785163	Complement component 1, s subcomponent
90	12	190.93	48	60000000	55957384	alpha-1-microglobulin\/bikunin precursor
23	11	178.03	24	64300000	39645843	Complement component 7, precursor
63	11	175.14	55	38300000	22532483	paraoxonase 1
16	11	166.19	8	25100000	21748542	filamin A, alpha (actin binding protein 280)
27	11	165.86	47	68100000	134907	Sex hormone-binding globulin precursor (SHBG) (Sex steroid-binding protein) (SBP) (Testis-specific androgen-binding protein) (ABP) (Testosterone-estrogen binding globulin) (Testosterone-estradiol binding globulin) (TeBG)
19	10	160.49	24	284000000	22532477	coagulation factor XII (Hageman factor)
47	10	158.42	35	10000000	178851	preapolipoprotein E
25	11	156.24	21	17200000	62897125	complement component 2 precursor variant
38	10	154.25	18	37400000	16041822	PROS1 protein
46	10	153.68	33	18000000	27769064	carboxypeptidase N precursor
193	9	150.31	47	115000000	30851645	Alpha-2-HS-glycoprotein
92	9	146.98	44	298000000	15321646	leucine-rich alpha-2-glycoprotein
25	9	146.82	22	8970000	19344010	Insulin-like growth factor binding protein, acid labile subunit
24	9	143.52	15	32700000	11935049	keratin 1
47	9	143.21	25	73800000	62089238	Plasma protease C1 inhibitor precursor variant
23	9	143.2	9	13000000	116594	Complement C3 precursor [Contains: C3a anaphylatoxin]
46	9	136.81	32	22000000	15217079	pigment epithelium-derived factor
20	8	135.85	21	69500000	1621019	fibulin-1D
139	8	133.67	15	51500000	25058739	ALB protein
26	8	130.62	19	83300000	47479594	Histidine-rich glycoprotein, precursor
97	8	124.98	22	224000000	36573	Vitronectin, precursor
49	7	116.01	56	63400000	18088326	Retinol-binding protein 4, plasma, precursor
18	7	108.8	21	55700000	56203387	complement component 8, alpha polypeptide
49	6	102.62	36	43300000	17511847	ACTG1 protein
13	6	101.27	23	109000000	3983127	monocyte antigen CD14 precursor
8	7	97.83	7	32600000	55662309	ATRN
11	6	90.91	16	60700000	435476	cytokeratin 9
16	5	89.49	13	8770000	16555792	glutamate carboxypeptidase-like protein 2
26	6	86.57	26	33800000	30582339	amyloid P component, serum
9	5	85.19	18	28700000	459813	haptoglobin alpha(2FS)-beta precursor
10	6	84.12	20	13700000	28375497	Serine (or cysteine) proteinase inhibitor, clade A (alpha-1 antiproteinase, antitrypsin), member 4
27	5	82.42	34	27700000	55962663	complement component 8, gamma polypeptide
7	6	80.29	30	72500000	6562434	fetuin-like protein IRL685
23	5	78.75	27	14900000	14290438	C1QB protein
10	6	77.05	17	36200000	28317	Keratin, type I cytoskeletal 10 (Cytokeratin 10) (K10) (CK 10)
33	4	75.53	52	200000000	63996126	alpha-albumin
6	4	74.01	8	99800000	62088140	quiescin Q6 isoform a variant
20	5	73.97	13	30800000	10443246	LBP
27	5	71.46	58	139000000	30582411	apolipoprotein A-II
6	5	70.92	13	64500000	123114	Hepatocyte growth factor-like protein precursor (Macrophage stimulatory protein) (MSP) (Macrophage stimulating protein)
20	5	68.08	17	28100000	34785976	Corticosteroid binding globulin, precursor
19	4	65.81	13	21500000	2780174	serine (or cysteine) proteinase inhibitor, clade A (alpha-1 antiproteinase, antitrypsin), member 7
11	4	61.07	20	73500000	30582253	lumican
5	5	60.27	17	23100000	114062	Apolipoprotein(a) precursor (Apo(a)) (Lp(a))
6	4	57.44	14	22200000	20141201	Complement component C8 beta chain precursor (Complement component 8 beta subunit)
12	4	53.76	7	20700000	21903479	Vinculin (Metavinculin)
9	3	50.29	9	44700000	15082373	Biotinidase, precursor
3	3	49.21	9	140000000	27228743	coagulation factor XI (plasma thromboplastin antecedent)
6	3	49.09	12	66000000	37725933	vasorin
7	3	47.91	15	148000000	55665027	complement component 4 binding protein, beta
30	3	47.46	12	35500000	15779222	IGHG1 protein
3	3	46.24	22	65500000	20381377	Pro-platelet basic protein, precursor
8	3	46.07	10	4420000	14286238	Serine (or cysteine) proteinase inhibitor, clade A (alpha-1 antiproteinase, antitrypsin), member 5
6	3	45.35	18	63100000	55960375	transgelin 2
6	3	45.15	30	142000000	37499463	apolipoprotein C-III
4	3	44.95	7	29700000	55663313	coagulation factor XIII, B polypeptide
4	3	42.8	40	27800000	40316912	serum amyloid A1 isoform 1
4	3	42.67	11	45900000	55960072	carboxypeptidase N polypeptide 1 50 kD
3	3	42.44	9	38500000	57471588	coagulation factor IX (plasma thromboplastic component, Christmas disease, hemophilia B)
4	3	41.94	16	51800000	38026	Zn-alpha2-glycoprotein
17	3	40.83	16	29100000	23268449	hemoglobin beta chain variant Hb S-Wake
3	2	39.98	15	52600000	47682755	TPI1 protein
4	3	39.91	25	4250000	13650074	hemoglobin alpha-1 globin chain
6	2	39.57	8	13700000	4503005	plasma carboxypeptidase B2 isoform a preproprotein
3	3	39.01	6	26100000	55958999	extracellular matrix protein 1
4	3	38.46	12	19000000	28193194	SERPINA10
2	2	35.61	0	14700000	1841546	tenascin X
3	2	35.53	20	256000000	13937846	Serum amyloid A4, constitutive
9	2	33.7	11	23000000	55961169	ficolin (collagen\/fibrinogen domain containing) 3 (Hakata antigen)
2	2	33.48	8	36800000	55859738	CAP, adenylate cyclase-associated protein 1 (yeast)
4	2	32.12	9	31400000	55665344	C-reactive protein, pentraxin-related
3	2	31.8	1	40200000	37947	Von Willebrand factor precursor (vWF) [Contains: Von Willebrand antigen II]
7	2	31.33	9	42600000	37790794	lecithin-cholesterol acyltransferase
2	2	30.82	5	16400000	55664489	hyaluronan binding protein 2
3	2	30.43	26	35700000	51476314	hypothetical protein
4	2	30.12	2	25700000	5031925	proteoglycan 4
2	2	29.79	16	61000000	38505473	NS5ATP13TP2
15	2	28.88	11	17300000	21669299	immunoglobulin kappa light chain VLJ region
9	2	27.71	12	45800000	14290496	C1QG protein
2	2	27.65	0	8510000	55743098	alpha 3 type VI collagen isoform 1 precursor
3	2	26.56	15	87300000	14250499	RSU1 protein
2	2	25.92	12	51700000	121672	Plasma glutathione peroxidase precursor (GSHPx-P) (Extracellular glutathione peroxidase) (GPx-P)
2	2	24.67	9	5040000	30354619	YWHAZ protein
2	2	24.59	23	95200000	37499469	apolipoprotein C-II
14	2	24.41	10	12400000	34535866	recombinant IgG2 heavy chain
